# Supplementary material for: Cerebrospinal Pharmacokinetic Modeling and Pharmacodynamic Simulation of High-Dose Cefazolin for Meningitis Caused by Methicillin-Susceptible Staphylococcus aureus
Source: Antibiotics (Basel). 2025 Oct 11;14(10):1008. doi: 10.3390/antibiotics14101008 (PMC12561440; doi:10.3390/antibiotics14101008)
Supplement: Supplementary file 1 [file antibiotics-14-01008-s001.zip]

Archive with 1 entries (1 files):
- antibiotics-3865141-supplementary.pdf
